# Supplementary material for: Hex Me If You Can
Source: Comput Graph Forum. 2022 Oct 6;41(5):125–34. doi: 10.1111/cgf.14608 (PMC9828569; doi:10.1111/cgf.14608)
Supplement: Supplementary file 1 — Supplement Material [file CGF-41-125-s001.zip]

Name	FV_tet	FV_hex	FC_tet	FC_hex	FP_tet	FP_hex	FV_ratio	FC_ratio	FP_ratio
i01b_m1	84	80	126	42	48	8	95.23809523809523	33.33333333333333	16.666666666666664
i01c_m1	76	73	114	31	42	1	96.05263157894737	27.192982456140353	2.380952380952381
i01u_m1	76	40	114	54	42	16	52.63157894736842	47.368421052631575	38.095238095238095
i02b_m2	54	53	83	24	34	4	98.14814814814815	28.915662650602407	11.76470588235294
i02c_m2	46	46	71	56	28	9	100.0	78.87323943661971	32.142857142857146
i02u_m2	46	46	71	66	28	18	100.0	92.95774647887323	64.28571428571429
i03b_m3	119	110	181	80	66	13	92.43697478991596	44.19889502762431	19.696969696969695
i03c_m3	111	101	169	84	60	14	90.990990990991	49.70414201183432	23.333333333333332
i03u_m3	111	89	169	89	60	13	80.18018018018019	52.662721893491124	21.666666666666668
i04b_m4	75	66	114	44	44	8	88.0	38.59649122807017	18.181818181818183
i04c_m4	67	61	102	58	38	8	91.04477611940298	56.86274509803921	21.052631578947366
i04u_m4	67	62	102	61	38	9	92.53731343283582	59.80392156862745	23.684210526315788
i05b_m5	78	69	114	34	47	9	88.46153846153845	29.82456140350877	19.148936170212767
i05c_m5	70	51	102	41	41	9	72.85714285714285	40.19607843137255	21.951219512195124
i05u_m5	70	53	102	47	41	9	75.71428571428571	46.07843137254902	21.951219512195124
i06b_m6	76	76	117	57	45	8	100.0	48.717948717948715	17.77777777777778
i06c_m6	68	52	105	59	39	9	76.47058823529412	56.19047619047619	23.076923076923077
i06u_m6	68	52	105	59	39	7	76.47058823529412	56.19047619047619	17.94871794871795
i07b_m7	191	154	292	52	118	6	80.6282722513089	17.80821917808219	5.084745762711865
i07c_m7	183	63	280	49	112	8	34.42622950819672	17.5	7.142857142857142
i07u_m7	183	0	280	0	112	0	0.0	0.0	0.0
i08b_m8	108	23	160	12	58	4	21.296296296296298	7.5	6.896551724137931
i08c_m8	100	53	148	27	52	2	53.0	18.243243243243242	3.8461538461538463
i08u_m8	100	71	148	48	52	7	71.0	32.432432432432435	13.461538461538462
i09b_m9	84	62	130	24	46	7	73.80952380952381	18.461538461538463	15.217391304347828
i09c_m9	76	36	118	27	40	6	47.368421052631575	22.88135593220339	15.0
i09u_m9	76	0	118	0	40	0	0.0	0.0	0.0
i10b_simp	27	27	40	28	17	7	100.0	70.0	41.17647058823529
i10c_simp	19	0	28	0	11	0	0.0	0.0	0.0
i10u_simp	19	6	28	7	11	2	31.57894736842105	25.0	18.181818181818183
i11b_s1	35	35	51	22	20	6	100.0	43.13725490196079	30.0
i11c_s1	27	9	39	8	14	1	33.33333333333333	20.51282051282051	7.142857142857142
i11u_s1	27	27	39	34	14	7	100.0	87.17948717948718	50.0
i12b_s5	96	91	144	37	51	6	94.79166666666666	25.694444444444443	11.76470588235294
i12c_s5	88	84	132	89	45	15	95.45454545454545	67.42424242424242	33.33333333333333
i12u_s5	88	84	132	102	45	20	95.45454545454545	77.27272727272727	44.44444444444444
i13b_s6	107	98	158	44	57	6	91.58878504672897	27.848101265822784	10.526315789473683
i13c_s6	99	74	146	59	51	8	74.74747474747475	40.41095890410959	15.686274509803921
i13u_s6	99	63	146	57	51	10	63.63636363636363	39.04109589041096	19.607843137254903
i14b_s7	23	22	35	20	16	6	95.65217391304348	57.14285714285714	37.5
i14c_s7	15	6	23	5	10	1	40.0	21.73913043478261	10.0
i14u_s7	15	15	23	17	10	5	100.0	73.91304347826086	50.0
i15b_s8	71	68	106	71	40	19	95.77464788732394	66.98113207547169	47.5
i15c_s8	63	49	94	56	34	14	77.77777777777779	59.57446808510638	41.17647058823529
i15u_s8	63	63	94	82	34	23	100.0	87.2340425531915	67.64705882352942
i16b_s9	58	54	87	36	33	6	93.10344827586206	41.37931034482759	18.181818181818183
i16c_s9	50	46	75	48	27	12	92.0	64.0	44.44444444444444
i16u_s9	50	46	75	47	27	12	92.0	62.66666666666667	44.44444444444444
i17b_s20	59	52	88	17	33	6	88.13559322033898	19.318181818181817	18.181818181818183
i17c_s20	51	0	76	0	27	0	0.0	0.0	0.0
i17u_s20	51	43	76	47	27	9	84.31372549019608	61.8421052631579	33.33333333333333
i18b_s22	60	60	92	50	36	13	100.0	54.347826086956516	36.11111111111111
i18c_s22	52	31	80	25	30	4	59.61538461538461	31.25	13.333333333333334
i18u_s22	52	52	80	70	30	15	100.0	87.5	50.0
i19b_s24	51	47	77	37	30	7	92.15686274509804	48.05194805194805	23.333333333333332
i19c_s24	43	33	65	39	24	9	76.74418604651163	60.0	37.5
i19u_s24	43	43	65	55	24	12	100.0	84.61538461538461	50.0
i20b_s25	66	53	100	20	38	6	80.3030303030303	20.0	15.789473684210526
i20c_s25	58	41	88	37	32	6	70.6896551724138	42.04545454545455	18.75
i20u_s25	58	50	88	53	32	9	86.20689655172413	60.22727272727273	28.125
i21b_s26	79	72	119	43	44	7	91.13924050632912	36.134453781512605	15.909090909090908
i21c_s26	71	56	107	62	38	16	78.87323943661971	57.943925233644855	42.10526315789473
i21u_s26	71	58	107	69	38	16	81.69014084507043	64.48598130841121	42.10526315789473
i22b_s27	102	101	156	65	58	11	99.01960784313727	41.66666666666667	18.96551724137931
i22c_s27	94	51	144	56	52	10	54.25531914893617	38.88888888888889	19.230769230769234
i22u_s27	94	82	144	120	52	33	87.2340425531915	83.33333333333334	63.46153846153846
i23b_s31	84	75	126	47	48	9	89.28571428571429	37.301587301587304	18.75
i23c_s31	76	56	114	45	42	10	73.68421052631578	39.473684210526315	23.809523809523807
i23u_s31	76	28	114	25	42	6	36.84210526315789	21.929824561403507	14.285714285714285
i24b_s34	85	74	135	46	52	7	87.05882352941177	34.074074074074076	13.461538461538462
i24c_s34	77	66	123	38	46	1	85.71428571428571	30.89430894308943	2.1739130434782608
i24u_s34	77	58	123	37	46	0	75.32467532467533	30.081300813008134	0.0
i25b_s40	85	77	129	70	49	12	90.58823529411765	54.263565891472865	24.489795918367346
i25c_s40	77	69	117	89	43	30	89.6103896103896	76.06837606837607	69.76744186046511
i25u_s40	77	69	117	87	43	27	89.6103896103896	74.35897435897436	62.7906976744186
i26b_gc_turbo_vol1	449	0	727	0	296	0	0.0	0.0	0.0
i26c_gc_turbo_vol1	441	171	715	108	290	20	38.775510204081634	15.104895104895105	6.896551724137931
i26u_gc_turbo_vol1	441	0	715	0	290	0	0.0	0.0	0.0
i27b_gc_turbo_vol2	115	0	171	0	62	0	0.0	0.0	0.0
i27c_gc_turbo_vol2	107	60	159	34	56	2	56.074766355140184	21.38364779874214	3.571428571428571
i27u_gc_turbo_vol2	107	0	159	0	56	0	0.0	0.0	0.0
i28b_gc_tire_1218	5078	0	7700	0	2740	0	0.0	0.0	0.0
i28c_gc_tire_1218	5070	1666	7688	1033	2734	60	32.85996055226825	13.436524453694068	2.194586686174104
i28u_gc_tire_1218	5070	1882	7688	1276	2734	120	37.120315581854044	16.59729448491155	4.389173372348208
i29b_bracket	593	0	970	0	380	0	0.0	0.0	0.0
i29c_bracket	585	20	958	6	374	0	3.418803418803419	0.6263048016701461	0.0
i29u_bracket	585	25	958	12	374	0	4.273504273504273	1.2526096033402923	0.0
i30b_9858_screw	85	27	102	13	22	6	31.76470588235294	12.745098039215685	27.27272727272727
i30c_9858_screw	77	0	90	0	16	0	0.0	0.0	0.0
i30u_9858_screw	77	0	90	0	16	0	0.0	0.0	0.0
i31b_dlr_f6	235	0	366	0	135	0	0.0	0.0	0.0
i31c_dlr_f6	227	97	354	53	129	10	42.731277533039645	14.971751412429379	7.751937984496124
i31u_dlr_f6	227	0	354	0	129	0	0.0	0.0	0.0
n01b_cross_cyls_sr	16	16	26	15	14	6	100.0	57.692307692307686	42.857142857142854
n01c_cross_cyls_sr	8	0	14	0	8	0	0.0	0.0	0.0
n01u_cross_cyls_sr	8	8	14	7	8	4	100.0	50.0	50.0
n02b_skijump_anti_box_cyl	22	22	33	30	15	11	100.0	90.9090909090909	73.33333333333333
n02c_skijump_anti_box_cyl	14	14	21	19	9	6	100.0	90.47619047619048	66.66666666666666
n02u_skijump_anti_box_cyl	14	14	21	19	9	6	100.0	90.47619047619048	66.66666666666666
n03b_skijump_box_cyl	20	20	30	26	14	9	100.0	86.66666666666667	64.28571428571429
n03c_skijump_box_cyl	12	12	18	14	8	3	100.0	77.77777777777779	37.5
n03u_skijump_box_cyl	12	12	18	15	8	4	100.0	83.33333333333334	50.0
n04b_transition_prism	14	14	21	14	11	6	100.0	66.66666666666666	54.54545454545454
n04c_transition_prism	6	0	9	0	5	0	0.0	0.0	0.0
n04u_transition_prism	6	0	9	0	5	0	0.0	0.0	0.0
n05b_box_min_pcyls	35	33	52	18	27	6	94.28571428571428	34.61538461538461	22.22222222222222
n05c_box_min_pcyls	27	17	40	7	21	0	62.96296296296296	17.5	0.0
n05u_box_min_pcyls	27	27	40	29	21	5	100.0	72.5	23.809523809523807
n06b_anti_pentapyr	22	22	34	27	17	11	100.0	79.41176470588235	64.70588235294117
n06c_anti_pentapyr	14	14	22	14	11	5	100.0	63.63636363636363	45.45454545454545
n06u_anti_pentapyr	14	14	22	14	11	5	100.0	63.63636363636363	45.45454545454545
n07b_anti_pyramid	21	21	32	26	16	11	100.0	81.25	68.75
n07c_anti_pyramid	13	13	20	13	10	5	100.0	65.0	50.0
n07u_anti_pyramid	13	13	20	13	10	5	100.0	65.0	50.0
n08b_pentapyr	14	14	22	13	12	6	100.0	59.09090909090909	50.0
n08c_pentapyr	6	0	10	0	6	0	0.0	0.0	0.0
n08u_pentapyr	6	0	10	0	6	0	0.0	0.0	0.0
n09b_pyramid	13	13	20	14	11	6	100.0	70.0	54.54545454545454
n09c_pyramid	5	0	8	0	5	0	0.0	0.0	0.0
n09u_pyramid	5	0	8	0	5	0	0.0	0.0	0.0
n10b_qtorus_cyl	14	14	21	14	10	6	100.0	66.66666666666666	60.0
n10c_qtorus_cyl	6	3	9	3	4	1	50.0	33.33333333333333	25.0
n10u_qtorus_cyl	6	3	9	3	4	0	50.0	33.33333333333333	0.0
n11b_limit_cycle	16	16	24	17	12	6	100.0	70.83333333333334	50.0
n11c_limit_cycle	8	7	12	8	6	2	87.5	66.66666666666666	33.33333333333333
n11u_limit_cycle	8	8	12	11	6	4	100.0	91.66666666666666	66.66666666666666
n12b_limit_cycle_genus0	14	14	21	15	11	5	100.0	71.42857142857143	45.45454545454545
n12c_limit_cycle_genus0	6	4	9	3	5	0	66.66666666666666	33.33333333333333	0.0
n12u_limit_cycle_genus0	6	6	9	9	5	5	100.0	100.0	100.0
n13b_acute_line	14	14	21	17	11	7	100.0	80.95238095238095	63.63636363636363
n13c_acute_line	6	0	9	0	5	0	0.0	0.0	0.0
n13u_acute_line	6	0	9	0	5	0	0.0	0.0	0.0
n14b_octahedron	14	14	24	11	14	4	100.0	45.83333333333333	28.57142857142857
n14c_octahedron	6	0	12	0	8	0	0.0	0.0	0.0
n14u_octahedron	6	0	12	0	8	0	0.0	0.0	0.0
n15b_icosahedron	20	20	42	16	26	6	100.0	38.095238095238095	23.076923076923077
n15c_icosahedron	12	0	30	0	20	0	0.0	0.0	0.0
n15u_icosahedron	12	0	30	0	20	0	0.0	0.0	0.0
s01b_cube	16	16	24	16	12	6	100.0	66.66666666666666	50.0
s01c_cube	8	8	12	12	6	6	100.0	100.0	100.0
s01u_cube	8	8	12	12	6	6	100.0	100.0	100.0
s02b_prism	14	14	21	21	11	10	100.0	100.0	90.9090909090909
s02c_prism	6	6	9	9	5	5	100.0	100.0	100.0
s02u_prism	6	6	9	9	5	5	100.0	100.0	100.0
s03b_pentagon	18	18	27	27	13	12	100.0	100.0	92.3076923076923
s03c_pentagon	10	10	15	15	7	7	100.0	100.0	100.0
s03u_pentagon	10	10	15	15	7	6	100.0	100.0	85.71428571428571
s04b_tetrahedron	12	0	18	0	10	0	0.0	0.0	0.0
s04c_tetrahedron	4	0	6	0	4	0	0.0	0.0	0.0
s04u_tetrahedron	4	4	6	6	4	4	100.0	100.0	100.0
s05b_cube_sphere	18	18	26	25	13	11	100.0	96.15384615384616	84.61538461538461
s05c_cube_sphere	10	10	14	12	7	5	100.0	85.71428571428571	71.42857142857143
s05u_cube_sphere	10	10	14	13	7	5	100.0	92.85714285714286	71.42857142857143
s06b_dodecahedron	28	28	42	42	18	18	100.0	100.0	100.0
s06c_dodecahedron	20	11	30	11	12	1	55.00000000000001	36.666666666666664	8.333333333333332
s06u_dodecahedron	20	18	30	23	12	6	90.0	76.66666666666667	50.0
s07b_notch	20	20	30	28	14	11	100.0	93.33333333333333	78.57142857142857
s07c_notch	12	12	18	18	8	8	100.0	100.0	100.0
s07u_notch	12	12	18	18	8	8	100.0	100.0	100.0
s08b_cross_cyls_dr	14	14	21	12	13	6	100.0	57.14285714285714	46.15384615384615
s08c_cross_cyls_dr	6	4	9	0	7	0	66.66666666666666	0.0	0.0
s08u_cross_cyls_dr	6	6	9	4	7	2	100.0	44.44444444444444	28.57142857142857
s09b_bridge	22	22	33	30	15	11	100.0	90.9090909090909	73.33333333333333
s09c_bridge	14	14	21	21	9	9	100.0	100.0	100.0
s09u_bridge	14	14	21	21	9	9	100.0	100.0	100.0
s10b_cyl_cutsphere	13	13	21	13	12	6	100.0	61.904761904761905	50.0
s10c_cyl_cutsphere	5	0	9	0	6	0	0.0	0.0	0.0
s10u_cyl_cutsphere	5	5	9	9	6	6	100.0	100.0	100.0
s11b_cube_cyl	18	18	27	25	14	11	100.0	92.5925925925926	78.57142857142857
s11c_cube_cyl	10	9	15	12	8	5	90.0	80.0	62.5
s11u_cube_cyl	10	10	15	15	8	8	100.0	100.0	100.0
s12b_cube_rounded_1	32	32	60	23	32	6	100.0	38.333333333333336	18.75
s12c_cube_rounded_1	24	22	48	12	26	1	91.66666666666666	25.0	3.8461538461538463
s12u_cube_rounded_1	24	24	48	22	26	4	100.0	45.83333333333333	15.384615384615385
s13b_cube_rounded_2	32	29	60	14	32	6	90.625	23.333333333333332	18.75
s13c_cube_rounded_2	24	24	48	20	26	1	100.0	41.66666666666667	3.8461538461538463
s13u_cube_rounded_2	24	0	48	0	26	0	0.0	0.0	0.0
s14b_cube_corner_sub_sphere	18	18	27	23	13	9	100.0	85.18518518518519	69.23076923076923
s14c_cube_corner_sub_sphere	10	10	15	12	7	3	100.0	80.0	42.857142857142854
s14u_cube_corner_sub_sphere	10	10	15	15	7	7	100.0	100.0	100.0
s15b_cylinder	10	10	15	13	9	6	100.0	86.66666666666667	66.66666666666666
s15c_cylinder	2	2	3	3	3	3	100.0	100.0	100.0
s15u_cylinder	2	2	3	3	3	3	100.0	100.0	100.0
s16b_torus	9	0	14	0	7	0	0.0	0.0	0.0
s16c_torus	1	1	2	0	1	0	100.0	0.0	0.0
s16u_torus	1	0	2	0	1	0	0.0	0.0	0.0
s17b_sphere	10	10	13	12	7	5	100.0	92.3076923076923	71.42857142857143
s17c_sphere	2	2	1	1	1	1	100.0	100.0	100.0
s17u_sphere	2	2	1	1	1	1	100.0	100.0	100.0
